# Supplementary material for: HIV-1 Tat Impairment of Mitochondrial Respiration via Complexes I and II Can Be Ameliorated by Allopregnanolone in Opioid-Exposed or Opioid-Naïve Cells and Mice
Source: Antioxidants (Basel). 2025 Mar 31;14(4):420. doi: 10.3390/antiox14040420 (PMC12023989; doi:10.3390/antiox14040420)
Supplement: Supplementary file 1 [file antioxidants-14-00420-s001.zip]

Archive with 1 entries (1 files):
- antioxidants-3419485-supplementary.pdf
